# Supplementary material for: COPS: Detecting Co-Occurrence and Spatial Arrangement of Transcription Factor Binding Motifs in Genome-Wide Datasets
Source: PLoS One. 2012 Dec 18;7(12):e52055. doi: 10.1371/journal.pone.0052055 (PMC3525548; doi:10.1371/journal.pone.0052055)
Supplement: Table S1 — Analysis of genomic regions bound by mesoderm specification TFs in stage 10 to 11 Drosophila embryos. The table includes all results generated by analyzing Twi-, Tin-, Mef2-, Bin- and Bap-bound genomic regions using COPS. The TF motif pairs found to co-occur are listed in column A. Known co-regulators are shown in bold. Candidate co-regulatory TFs expressed in the muscle/mesoderm are highlighted in yellow. Column B shows the statistical significance of the co-occurrence pattern (Z score) and column C the percentage of motif overlap as calculated by the program. The tissue-specific expression of the co-occurring TF of each pair as reported in FlyBase is shown in column D and the literature supporting a co-regulatory role with the main TF in column E. Columns G-M show the preferred distance arrangements between the TF motifs of the different pairs and their statistical significance. (XLS) [file pone.0052055.s002.xls]

## Sheet: Twist Dataset
TF pair	Z score	Motif Overlap (%)	Expression of the candidate co-regulator in the Drosophila embryo or larvae/adults (FlyBase)	Literature supporting a function in the muscle or a co-regulatory function with Twi in the mesoderm/muscle		TF pair	Preferred Distance Arrangement (bp)	p-value	Preferred Distance Arrangement (bp)	p-value	Preferred Distance Arrangement (bp)	p-value
Dpn / twi	12.4735	0.421053	neuroblast, embryonic/ larval neurons			Dpn / twi
Brk / Twi	10.1594	0.13089	wing disc, ventral nerve primordium, mesoderm (?)			Brk / Twi	9~19	0.000407695
Mad / Twi	9.63528	0.117347	ubiquitous	Tin and Smads induce mesodermal genes (Xu et al. 1998)		Mad / Twi	9~19	0.0365643	-1~9	0.00556508
Ase / Twi	9.58166	0.42517	neuroblasts			Ase / Twi	29~39	0.00524743
H / Twi	7.55099	0.271605	ubiquitous			H / Twi	9~19	0.00063038	-1~9	0.00817409
Btd / Twi	7.40685	0.230126	procephalic neurogenic region			Btd / Twi	-1~9	0.0452825	39~49	0.0242981
Eip74EF / Twi	7.09027	0.039604	low expression in the embryonic stages of interest			Eip74EF / Twi	9~19	0.0167962
Trl / Twi	6.5005	0.012987	ubiquitous			Trl / Twi	-1~9	0.0028521	79~89	0.0324179
Hkb / Twi	6.36726	0.21267	ectoderm, neuroblasts			Hkb / Twi	-1~9	0.00833037
Med / Twi	5.91108	0.334395	mesoderm, ectoderm	Tin and Smads induce mesodermal genes (Xu et al. 1998)		Med / Twi	None
Opa / Twi	5.77373	0.165775	mesoderm, visceral mesoderm			Opa / Twi	None
Odd / Twi	5.76128	0.280702	adult midgut, segment polarity, larval/adult hindgut, adult heart	Odd is expressed in subsets of cells in the developing mesoderm (Ward et al. 2000)		Odd / Twi	None
Twi / Z	5.25075	0.134078	ubiquitous			Twi / Z	None
Snail motif 1/ Twi	4.77155	0.37619	dorsal ventral gradient	Known Twist co-regulator (Zeitlinger et al. 2007)		Snail motif 1/ Twi	None
Snail motif2 / Twi	4.73159	0.373206	dorsal ventral gradient	Known Twist co-regulator (Zeitlinger et al. 2007)		Snail motif2 / Twi	None
Bap / Twi	4.61561	0.744186	mesoderm / dorsal	Known Twist co-regulator (Zinzen et al. 2009)		Bap / Twi	-1~9	0.0231344
Twi / Usp	3.97232	0.0350877	ubiquitous expression, involved in muscle organ development			Twi / Usp	-1~9	0.0164012
Su(H) / Twi	3.82557	0.0580645	low expression in the embryonic stages of interest			Su(H) / Twi	9~19	0.00198793	-1~9	0.027589
Byn / Twi	3.71892	0.309524	visceral mesoderm	Byn and Fkh specify visceral mesoderm (Kusch and Reuter 1999)		Byn / Twi	9~19	0.0117446	19~29	0.0322424
Gcm / Twi	3.25505	0.275132	glial cell, embryonic brain			Gcm / Twi	9~19	0.0230507	-1~9	0.0486059	39~49	0.0315489
Deaf1 / Twi	3.10212	0.0294118	late embryonic/larval nervous system			Deaf1 / Twi	19~29	0.0170099	29~39	0.041829
Ovo / Twi	2.70214	0.0857143	pole cells			Ovo / Twi	None
Prd / Twi	2.70214	0.0857143	segment polarity expression pattern and adult male			Prd / Twi	None
Bin / Twi	2.6015	0.7024	mesoderm, visceral mesoderm	Known Twist co-regulator (Zinzen et al. 2009)		Bin / Twi	None
Tin / Twi	2.46143	0.187234	visceral mesoderm, cardiogenic mesoderm	Known Twist co-regulator (Zinzen et al. 2009)		Tin / Twi	None
Kni / Twi	2.07102	0.0534351	foregut primordium			Kni / Twi	None
known co-regulators shown in bold
TFs expressed in the mesoderm/muscle

## Sheet: Tinman Dataset
TF pair	Z score	Motif Overlap (%)		Literature supporting co-regulatory function with Tin		TF pair	Preferred Distance Arrangement (bp)	p-value	Preferred Distance Arrangement (bp)	p-value	Preferred Distance Arrangement (bp)	p-value
Dpn / Tin	11.8046	0.133333				Dpn / Tin	None
Tin / Z	9.04126	0.531056				Tin / Z	29~39	0.00493955
Trl / Tin	8.56	0.240196				Trl / Tin	29~39	0.0119772	79~89	0.035147
Btd / Tin	7.65129	0.174672				Btd / Tin	None
Hkb / Tin	6.39364	0.112245				Hkb / Tin	None
Bap / Tin	6.38925	0.638336		Known co-regulator (Zinzen et al. 2009)		Bap / Tin	9~19	0.0362326
Ase / Tin	6.1918	0.023622				Ase / Tin	None
Brk / Tin	6.08399	0.0611111				Brk / Tin	None
Mad / Tin	5.77242	0.0842697				Mad / Tin	None
Tin / Twi	5.09721	0.137931		Known co-regulator (Zinzen et al. 2009)		Tin / Twi	9~19	0.00332963	99~109	0.0213775	49~59	0.0370787
H / Tin	4.8938	0.24375				H / Tin	19~29	0.0103782
Byn / Tin	4.47842	0.325688				Byn / Tin	79~89	0.00391074
Odd / Tin	4.45043	0.142012				Odd / Tin	39~49	0.0320778
Med / Tin	4.11677	0.134199				Med / Tin	49~59	0.0151096
Eip74EF / Tin	4.05822	0.0588235				Eip74EF / Tin	9~19	0.0261001
Opa / Tin	3.98806	0.237864				Opa / Tin	59~69	0.0248188
Su(H) / Tin	3.6462	0.108974				Su(H) / Tin	9~19	0.0340819
Snail Motif 1 / Tin	3.51548	0.433447				Snail Motif 1 / Tin	None
Snail Motif 2 / Tin	3.46529	0.433447				Snail Motif 2 / Tin	None
Dorsal / Tin	3.23483	0				Dorsal / Tin	None
Kni / Tin	3.03043	0.111111				Kni / Tin	29~39	0.00212036
Gcm / Tin	2.55624	0.0567376				Gcm / Tin	69~79	0.00776634
Deaf1 / Tin	2.55526	0.0819672				Deaf1 / Tin	None
Tin / Usp	2.3294	0.11194				Tin / Usp	None
Tin / Vnd	2.20992	0.627517				Tin / Vnd	9~19	0.00494944	99~109	0.0386523	-1~9	0.00295279
Bin / Tin	2.05408	0.0125786		Known co-regulator (Zinzen et al. 2009)		Bin / Tin	99~109	0.0260901
known co-regulators shown in bold

## Sheet: Biniou Dataset
TF pair	Z score	Motif Overlap (%)		Literature supporting co-regulatory function with Bin		TF pair	Preferred Distance Arrangement (bp)	p-value	Preferred Distance Arrangement (bp)	p-value	Preferred Distance Arrangement (bp)	p-value
Bin / Dpn	12.0435	0.0416667				Bin / Dpn	9~19	0.0248379	59~69	0.0291034
Bin / Brk	8.17518	0				Bin / Brk	9~19	0.0442428	99~109	0.00246822	-1~9	0.0319532
Ase / Bin	7.41658	0.046729				Ase / Bin	19~29	0.0161853	-1~9	2.27856e-05
Mad / Bin	7.34361	0				Mad / Bin	None
Bin / Btd	5.65173	0.111675				Bin / Btd	-1~9	0.0043708
Bin / H	5.22745	0.0263158				Bin / H	59~69	0.0245603	29~39	0.031533
Trl / Bin	4.92157	0.025641				Trl / Bin	-1~9	0.0124125
Med / Bin	4.87316	0.153465				Med / Bin	-1~9	0.004165
Bin / Hkb	4.83311	0.0545455				Bin / Hkb	9~19	0.000150581
Bin / Odd	4.49238	0.0205479				Bin / Odd	49~59	0.0129239	19~29	0.0131954	-1~9	0.00475751
Bin / Opa	3.7522	0				Bin / Opa	9~19	0.0479483	99~109	0.0321093
Bin / Tin	3.43692	0.00571429		Known co-regulator (Zinzen et al. 2009)		Bin / Tin	9~19	0.0284367	-1~9	0.0131848
Bin / Twi	3.31345	0.656069		Known co-regulator (Zinzen et al. 2009)		Bin / Twi	49~59	0.00418134	29~39	0.0160748
Su(H) / Bin	3.17458	0.056				Su(H) / Bin	59~69	0.0456053
Bin / Ovo	3.12327	0.038835				Bin / Ovo	-1~9	0.0458733
Bin / Prd	3.12327	0.038835				Bin / Prd	-1~9	0.0458733
Bin / Usp	2.93963	0				Bin / Usp	None
Eip74EF / Bin	2.87168	0.019802				Eip74EF / Bin	9~19	0.0341546	29~39	0.0478369
Bin / Snail motif 2	2.81438	0.0421053				Bin / Snail motif 2	19~29	0.019027
Bin / Snail motif 1	2.77719	0.0421053				Bin / Snail motif 1	19~29	0.0170023
Bap / Bin	2.67002	0.757056		Known co-regulator (Zinzen et al. 2009)		Bap / Bin	19~29	0.00594859	-1~9	0.0398689
Deaf1 / Bin	2.41033	0.019802				Deaf1 / Bin	9~19	0.0326994
Bin / Gcm	2.1119	0.0676692				Bin / Gcm	9~19	0.0329806	-1~9	0.000970964
Bin / Z	2.0917	0.00746269				Bin / Z	-1~9	0.0152814
known co-regulators shown in bold

## Sheet: Bagpipe Dataset
TF pair	Z score	Motif Overlap (%)		Literature supporting co-regulatory function with Bap		TF pair	Preferred Distance Arrangement (bp)	p-value	Preferred Distance Arrangement (bp)	p-value
Bap / Dpn	10.4886	0.216495				Bap / Dpn	None
Ase / Bap	9.47948	0.118881				Ase / Bap	None
Mad / Bap	7.89956	0.132653				Mad / Bap	None
Bap / Brk	7.27738	0.0974359				Bap / Brk	None
Eip74EF / Bap	6.94055	0.0582524				Eip74EF / Bap	99~109	0.0403237	29~39	0.0365786
Bap / Btd	6.90141	0.349442				Bap / Btd	19~29	0.0167684
Bap / Hkb	6.78326	0.326165				Bap / Hkb	99~109	0.0147856	79~89	0.0289017
Trl / Bap	6.68585	0.214634				Trl / Bap	-1~9	0.0301183
Bap / Z	6.22791	0.426295				Bap / Z	29~39	0.0113434
Bap / Snail motif 1	5.35773	0.307263				Bap / Snail motif 1	19~29	0.0284046	39~49	0.00164501
Bap / Snail motif 2	5.35141	0.311111				Bap / Snail motif 2	19~29	0.0252539	39~49	0.00130039
Bap /H	5.29372	0.255474				Bap /H	None
Med / Bap	5.05294	0.329825				Med / Bap	None
Bap / Tin	4.87895	0.594595		Known co-regulator (Zinzen et al. 2009)		Bap / Tin	29~39	0.00119751
Bap / Opa	4.62226	0.142105				Bap / Opa	None
Bap / Odd	4.20833	0.222222				Bap / Odd	9~19	0.0317987	89~99	0.00971952
Bap / Byn	4.10406	0.284404				Bap / Byn	69~79	0.0225478
Bap / Usp	3.78648	0.0985915				Bap / Usp	19~29	0.00155533
Su(H) / Bap	3.74714	0.10625				Su(H) / Bap	None
Bap / Twi	3.38496	0.689227		Known co-regulator (Zinzen et al. 2009)		Bap / Twi	9~19	0.0433675	39~49	0.0467418
Bap / Prd	2.84866	0.00970874				Bap / Prd	None
Bap / Ovo	2.84866	0.00970874				Bap / Ovo	None
Kr / Bap	2.80757	0.05				Kr / Bap	None
Bap / Pros	2.63798	0.0530973				Bap / Pros	19~29	0.0132299
Deaf1 / Bap	2.40604	0.105634				Deaf1 / Bap	None
Bap / Vnd	2.39399	0.327957				Bap / Vnd	None
Bap / Kni	2.39353	0.0438596				Bap / Kni	99~109	0.0242371
Bap / Dorsal	2.29656	0				Bap / Dorsal	-1~9	0.00316196
Bap /Dorsal motif 2	2.13205	0.0458015				Bap /Dorsal motif 2	None
Bap / Grh	2.00787	0.107383				Bap / Grh	None
known co-regulators shown in bold

## Sheet: Mef2 Dataset
TF pair	Z score	Motif Overlap (%)		Literature supporting co-regulatory function with Mef2		TF pair	Preferred Distance Arrangement (bp)	p-value	Preferred Distance Arrangement (bp)	p-value
Ase / Mef2	9.03451	0.0114943				Ase / Mef2	-1~9	0.000128389
Mad / Mef2	8.39469	0.00943396				Mad / Mef2	None
Brk / Mef2	8.02909	0				Brk / Mef2	49~59	0.0215651	19~29	0.00335507
Trl / Mef2	6.37103	0				Trl / Mef2	99~109	0.011878	79~89	0.0497016
Mef2 / Odd	5.53701	0.0490196				Mef2 / Odd	None
Eip74EF / Mef2	5.41899	0.0348837				Eip74EF / Mef2	None
H / Mef2	5.15638	0				H / Mef2	59~69	0.0108936	99~109	0.0377075
Hkb / Mef2	4.94206	0				Hkb / Mef2	59~69	0.0477115
Mef2 / Snail motif 1	4.39618	0.025974				Mef2 / Snail motif 1	19~29	0.0457855	-1~9	0.0370484
Mef2 / Snail motif 2	4.301	0.025974				Mef2 / Snail motif 2	-1~9	0.0405853
Mef2 / Opa	4.22297	0				Mef2 / Opa	49~59	0.0234739
Med / Mef2	3.67594	0.00847458				Med / Mef2	49~59	0.0499857	-1~9	0.0200285
Btd / Mef2	3.19293	0.0258621				Btd / Mef2	69~79	0.0201488
Kni / Mef2	3.13603	0.0521739				Kni / Mef2	None
Ct / Mef2	3.07366	0				Ct / Mef2	49~59	0.01299
Mef2 / Z	2.71898	0				Mef2 / Z	None
Mef2 / Tin	2.51242	0.00775194		Known co-regulator (Zinzen et al. 2009)		Mef2 / Tin	79~89	0.0140592
Gcm / Mef2	2.20386	0.00952381				Gcm / Mef2	None
known co-regulators shown in bold
