# Supplementary material for: COPS: Detecting Co-Occurrence and Spatial Arrangement of Transcription Factor Binding Motifs in Genome-Wide Datasets
Source: PLoS One. 2012 Dec 18;7(12):e52055. doi: 10.1371/journal.pone.0052055 (PMC3525548; doi:10.1371/journal.pone.0052055)
Supplement: Table S3 — Analysis of genomic regions bound by cardiac mesoderm specification TFs in HL-1 mouse cardiomyocytes. The table includes all the results generated by analyzing Nkx2.5- and Mef2a-bound genomic regions using COPS. The TF motif pairs found to co-occur are listed in column A. Known co-regulators are shown in bold. Candidate co-regulatory TFs expressed in the heart are highlighted in orange. Column B shows the statistical significance of the co-occurrence pattern (Z score) and column C the percentage of motif overlap as calculated by the program. The tissue-specific expression and developmental functions of the co-occurring TF of each pair as reported in UniProtKB is shown in column D and the literature supporting a co-regulatory role with the main TF in column E. Columns G-K show the preferred distance arrangements between the TF motifs of the different pairs and their statistical significance. (XLS) [file pone.0052055.s004.xls]

## Sheet: Nkx2.5 Dataset
TF pair	Z score	Motif Overlap (%)	Tissue specificity and developmental functions (UniProt KB)	Literature supporting a co-regulatory function with Nkx2.5		TF pair	Preferred Distance Arrangement (bp)	p-value	Preferred Distance Arrangement (bp)	p-value
Pdx1 / Nkx2.5	11.3787	0.019802	Pancreas (in human)			Pdx1 / Nkx2.5	89~99	0.0150354	39~49	0.0406659
Prrx2 / Nkx2.5	10.6342	0	Craniofacial mesenchyme, limb, heart, somites and sclerotomes			Prrx2 / Nkx2.5	None
Arid3a / Nkx2.5	7.78138	0.0204082	Lymphocytes (from fetal liver), fetal thymus and brain			ARID3A / Nkx2.5	None
Nobox / Nkx2.5	6.90351	0.229508	Ovaries and testes			Nobox / Nkx2.5	None
Lhx3 / Nkx2.5	5.93342	0.0990099	Pituitary			Lhx3 / Nkx2.5
HNF1B / Nkx2.5	5.6531	0.0909091	Endoderm			HNF1B / Nkx2.5	None
Athb-5 / Nkx2.5	5.65112	0.0865385	Unknown			Athb-5 / Nkx2.5	None
Hoxa5 / Nkx2.5	4.5691	0.186207	A/P axis identity			Hoxa5 / Nkx2.5	29~39	0.0110399
Sox10 / Nkx2.5	3.91288	0.0625	Nervous system, glia (?)			Sox10 / Nkx2.5	None
Sox5 / Nkx2.5	3.74029	0	Chondrocytes, spermatogenesis			Sox5 / Nkx2.5	59~69	0.0294467	79~89	0.0383731
NFATC2 / Nkx2.5	3.47271	0	Thymus, spleen, heart, testis, brain, placenta, muscle and pancreas			NFATC2 / Nkx2.5	29~39	0.0145607
Foxa2 / Nkx2.5	3.09677	0.0555556	Endoderm derived tissues			Foxa2 / Nkx2.5	9~19	0.000126479	69~79	0.00841162
Nr2e3 / Nkx2.5	2.58149	0.00892857	Eye (retina)			Nr2e3 / Nkx2.5	69~79	0.000855277
Mef2 (jaspar) / Nkx2.5	2.32561	0.0555556		Known Nkx2.5 co-regulator (Schlesinger et al. 2011)		Mef2 (jaspar) / Nkx2.5	39~49	0.010362
Sox17 / Nkx2.5	2.26364	0.0330579	Required for normal looping of the embryonic heart tube			Sox17 / Nkx2.5	29~39	0.0119075
known co-regulators shown in bold
TFs with a function in heart development

## Sheet: Mef2a Dataset
TF pair	Z score	Motif Overlap (%)		Literature supporting a co-regulatory function with Mef2		TF pair	Preferred Distance Arrangement (bp)	p-value	Preferred Distance Arrangement (bp)	p-value
Nr2e3 / Mef2 (jaspar)	6.73773	0				Nr2e3 / Mef2 (jaspar)	-1~9	0.00918935
Pdx1 / Mef2 (jaspar)	5.69006	0.193548				Pdx1 / Mef2 (jaspar)
Pax2 / Mef2 (jaspar)	5.53662	0				Pax2 / Mef2 (jaspar)	49~59	0.0055854
Athb-5 / Mef2 (jaspar)	5.11865	0.106061				Athb-5 / Mef2 (jaspar)	59~69	0.0498021
Hoxa5 / Mef2 (jaspar)	4.79095	0.0727273				Hoxa5 / Mef2 (jaspar)
Lhx3 / Mef2 (jaspar)	3.87355	0.193548				Lhx3 / Mef2 (jaspar)	39~49	0.000977922
HNF1B / Mef2 (jaspar)	3.83958	0.150943				HNF1B / Mef2 (jaspar)	59~69	0.0142024
NFATC2 / Mef2 (jaspar)	3.68492	0				NFATC2 / Mef2 (jaspar)	59~69	0.0344247
Mef2 (jaspar) / Nkx2.5	3.50218	0.0277778		Known Mef2a co-regulator (Schlesinger et al. 2011)		Mef2 (jaspar) / Nkx2.5	99~109	0.000752759	39~49	0.0209783
Nobox / Mef2 (jaspar)	3.25784	0.142857				Nobox / Mef2 (jaspar)	39~49	0.00438543
Arid3a / Mef2 (jaspar)	3.1463	0.113924				Arid3a / Mef2 (jaspar)	19~29	0.0250816
Sox5 / Mef2 (jaspar)	2.17645	0.0322581				Sox5 / Mef2 (jaspar)	59~69	0.0188586	69~79	0.0466674
known co-regulators shown in bold
